# Supplementary material for: The Utility of Ground Bryophytes in the Assessment of Soil Condition in Heavy Metal-Polluted Grasslands
Source: Plants (Basel). 2022 Aug 11;11(16):2091. doi: 10.3390/plants11162091 (PMC9416651; doi:10.3390/plants11162091)
Supplement: Supplementary file 1 [file plants-11-02091-s001.zip]

Archive with 1 entries (1 files):
- plants-1858451-supplementary.pdf
